# Supplementary material for: Constructing a Segregated Magnetic Graphene Network in Rubber Composites for Integrating Electromagnetic Interference Shielding Stability and Multi-Sensing Performance
Source: Polymers (Basel). 2021 Sep 26;13(19):3277. doi: 10.3390/polym13193277 (PMC8512318; doi:10.3390/polym13193277)
Supplement: Supplementary file 1 [file polymers-13-03277-s001.zip]

Archive with 1 entries (1 files):
- polymers-1381089-supplementary.pdf
